# Supplementary material for: Caulis Spatholobi Ameliorates Obesity through Activating Brown Adipose Tissue and Modulating the Composition of Gut Microbiota
Source: Int J Mol Sci. 2019 Oct 17;20(20):5150. doi: 10.3390/ijms20205150 (PMC6829277; doi:10.3390/ijms20205150)
Supplement: Supplementary file 1 [file ijms-20-05150-s001.zip]

Archive with 3 entries (2 files):
- Supplementary/
- Supplementary/supplementary-tablesú¿updatedú⌐.docx
- Supplementary/Supplementary.docx
